# Supplementary material for: The Independent Evolution Method Is Not a Viable Phylogenetic Comparative Method
Source: PLoS One. 2015 Dec 18;10(12):e0144147. doi: 10.1371/journal.pone.0144147 (PMC4687617; doi:10.1371/journal.pone.0144147)
Supplement: S1 File — (NEX) [file pone.0144147.s001.nex]

#NEXUS
[R-package APE, Fri Dec 26 16:37:21 2014]
BEGIN TAXA;
	DIMENSIONS NTAX = 146;
	TAXLABELS
		Allenopithecus_nigroviridis
		Cercopithecus_albogularis
		Cercopithecus_ascanius
		Cercopithecus_campbelli
		Cercopithecus_campbelli_lowei
		Cercopithecus_cephus
		Cercopithecus_diana
		Cercopithecus_lhoesti
		Cercopithecus_mitis
		Cercopithecus_mona
		Cercopithecus_neglectus
		Cercopithecus_nictitans
		Cercopithecus_petaurista
		Cercopithecus_pogonias
		Cercopithecus_wolfi
		Chlorocebus_aethiops
		Chlorocebus_pygerythrus
		Chlorocebus_sabaeus
		Erythrocebus_patas
		Miopithecus_talapoin
		Avahi_laniger
		Cheirogaleus_major
		Cheirogaleus_medius
		Daubentonia_madagascariensis
		Eulemur_coronatus
		Eulemur_fulvus_fulvus
		Eulemur_macaco_macaco
		Eulemur_mongoz
		Eulemur_rubriventer
		Hapalemur_griseus
		Indri_indri
		Lemur_catta
		Lepilemur_leucopus
		Microcebus_murinus
		Microcebus_rufus
		Mirza_coquereli
		Phaner_furcifer_pallescens
		Propithecus_deckenii
		Propithecus_diadema
		Propithecus_edwardsi
		Propithecus_verreauxi
		Varecia_variegata_variegata
		Alouatta_belzebul
		Alouatta_caraya
		Alouatta_guariba
		Alouatta_palliata
		Alouatta_pigra
		Alouatta_seniculus
		Ateles_belzebuth
		Ateles_fusciceps
		Ateles_geoffroyi
		Ateles_paniscus
		Brachyteles_arachnoides
		Lagothrix_lagotricha
		Aotus_azarai
		Aotus_lemurinus
		Aotus_trivirgatus
		Callimico_goeldii
		Callithrix_argentata
		Callithrix_jacchus
		Callithrix_penicillata
		Callithrix_pygmaea
		Cebus_albifrons
		Cebus_apella
		Cebus_capucinus
		Cebus_olivaceus
		Cebus_xanthosternos
		Leontopithecus_rosalia
		Saguinus_fuscicollis
		Saguinus_geoffroyi
		Saguinus_leucopus
		Saguinus_midas
		Saguinus_mystax
		Saguinus_niger
		Saguinus_oedipus
		Saimiri_oerstedii
		Saimiri_sciureus
		Arctocebus_calabarensis
		Loris_lydekkerianus
		Loris_tardigradus
		Nycticebus_coucang
		Perodicticus_potto
		Bunopithecus_hoolock
		Gorilla_beringei
		Gorilla_gorilla_gorilla
		Homo_sapiens
		Hylobates_agilis
		Hylobates_klossii
		Hylobates_lar
		Hylobates_muelleri
		Hylobates_pileatus
		Nomascus_gabriellae
		Pan_paniscus
		Pan_troglodytes_troglodytes
		Pongo_abelii
		Pongo_pygmaeus
		Symphalangus_syndactylus
		Cacajao_calvus
		Cacajao_melanocephalus
		Callicebus_moloch
		Chiropotes_satanas
		Pithecia_pithecia
		Cercocebus_torquatus
		Cercocebus_torquatus_atys
		Lophocebus_albigena
		Lophocebus_aterrimus
		Macaca_arctoides
		Macaca_fascicularis
		Macaca_fuscata
		Macaca_leonina
		Macaca_mulatta
		Macaca_nemestrina
		Macaca_nigra
		Macaca_radiata
		Macaca_sylvanus
		Mandrillus_sphinx
		Papio_anubis
		Papio_cynocephalus
		Papio_hamadryas
		Papio_ursinus
		Theropithecus_gelada
		Colobus_angolensis
		Colobus_guereza
		Colobus_polykomos
		Colobus_satanas
		Colobus_vellerosus
		Nasalis_larvatus
		Piliocolobus_badius
		Piliocolobus_kirkii
		Presbytis_melalophos
		Procolobus_verus
		Pygathrix_nemaeus
		Semnopithecus_entellus
		Trachypithecus_cristatus
		Trachypithecus_obscurus
		Trachypithecus_phayrei
		Trachypithecus_vetulus
		Euoticus_elegantulus
		Galago_moholi
		Galago_senegalensis
		Galagoides_demidoff
		Galagoides_zanzibaricus
		Otolemur_crassicaudatus
		Otolemur_garnettii
		Tarsius_bancanus
		Tarsius_syrichta
	;
END;
BEGIN TREES;
	TRANSLATE
		1	Allenopithecus_nigroviridis,
		2	Cercopithecus_albogularis,
		3	Cercopithecus_ascanius,
		4	Cercopithecus_campbelli,
		5	Cercopithecus_campbelli_lowei,
		6	Cercopithecus_cephus,
		7	Cercopithecus_diana,
		8	Cercopithecus_lhoesti,
		9	Cercopithecus_mitis,
		10	Cercopithecus_mona,
		11	Cercopithecus_neglectus,
		12	Cercopithecus_nictitans,
		13	Cercopithecus_petaurista,
		14	Cercopithecus_pogonias,
		15	Cercopithecus_wolfi,
		16	Chlorocebus_aethiops,
		17	Chlorocebus_pygerythrus,
		18	Chlorocebus_sabaeus,
		19	Erythrocebus_patas,
		20	Miopithecus_talapoin,
		21	Avahi_laniger,
		22	Cheirogaleus_major,
		23	Cheirogaleus_medius,
		24	Daubentonia_madagascariensis,
		25	Eulemur_coronatus,
		26	Eulemur_fulvus_fulvus,
		27	Eulemur_macaco_macaco,
		28	Eulemur_mongoz,
		29	Eulemur_rubriventer,
		30	Hapalemur_griseus,
		31	Indri_indri,
		32	Lemur_catta,
		33	Lepilemur_leucopus,
		34	Microcebus_murinus,
		35	Microcebus_rufus,
		36	Mirza_coquereli,
		37	Phaner_furcifer_pallescens,
		38	Propithecus_deckenii,
		39	Propithecus_diadema,
		40	Propithecus_edwardsi,
		41	Propithecus_verreauxi,
		42	Varecia_variegata_variegata,
		43	Alouatta_belzebul,
		44	Alouatta_caraya,
		45	Alouatta_guariba,
		46	Alouatta_palliata,
		47	Alouatta_pigra,
		48	Alouatta_seniculus,
		49	Ateles_belzebuth,
		50	Ateles_fusciceps,
		51	Ateles_geoffroyi,
		52	Ateles_paniscus,
		53	Brachyteles_arachnoides,
		54	Lagothrix_lagotricha,
		55	Aotus_azarai,
		56	Aotus_lemurinus,
		57	Aotus_trivirgatus,
		58	Callimico_goeldii,
		59	Callithrix_argentata,
		60	Callithrix_jacchus,
		61	Callithrix_penicillata,
		62	Callithrix_pygmaea,
		63	Cebus_albifrons,
		64	Cebus_apella,
		65	Cebus_capucinus,
		66	Cebus_olivaceus,
		67	Cebus_xanthosternos,
		68	Leontopithecus_rosalia,
		69	Saguinus_fuscicollis,
		70	Saguinus_geoffroyi,
		71	Saguinus_leucopus,
		72	Saguinus_midas,
		73	Saguinus_mystax,
		74	Saguinus_niger,
		75	Saguinus_oedipus,
		76	Saimiri_oerstedii,
		77	Saimiri_sciureus,
		78	Arctocebus_calabarensis,
		79	Loris_lydekkerianus,
		80	Loris_tardigradus,
		81	Nycticebus_coucang,
		82	Perodicticus_potto,
		83	Bunopithecus_hoolock,
		84	Gorilla_beringei,
		85	Gorilla_gorilla_gorilla,
		86	Homo_sapiens,
		87	Hylobates_agilis,
		88	Hylobates_klossii,
		89	Hylobates_lar,
		90	Hylobates_muelleri,
		91	Hylobates_pileatus,
		92	Nomascus_gabriellae,
		93	Pan_paniscus,
		94	Pan_troglodytes_troglodytes,
		95	Pongo_abelii,
		96	Pongo_pygmaeus,
		97	Symphalangus_syndactylus,
		98	Cacajao_calvus,
		99	Cacajao_melanocephalus,
		100	Callicebus_moloch,
		101	Chiropotes_satanas,
		102	Pithecia_pithecia,
		103	Cercocebus_torquatus,
		104	Cercocebus_torquatus_atys,
		105	Lophocebus_albigena,
		106	Lophocebus_aterrimus,
		107	Macaca_arctoides,
		108	Macaca_fascicularis,
		109	Macaca_fuscata,
		110	Macaca_leonina,
		111	Macaca_mulatta,
		112	Macaca_nemestrina,
		113	Macaca_nigra,
		114	Macaca_radiata,
		115	Macaca_sylvanus,
		116	Mandrillus_sphinx,
		117	Papio_anubis,
		118	Papio_cynocephalus,
		119	Papio_hamadryas,
		120	Papio_ursinus,
		121	Theropithecus_gelada,
		122	Colobus_angolensis,
		123	Colobus_guereza,
		124	Colobus_polykomos,
		125	Colobus_satanas,
		126	Colobus_vellerosus,
		127	Nasalis_larvatus,
		128	Piliocolobus_badius,
		129	Piliocolobus_kirkii,
		130	Presbytis_melalophos,
		131	Procolobus_verus,
		132	Pygathrix_nemaeus,
		133	Semnopithecus_entellus,
		134	Trachypithecus_cristatus,
		135	Trachypithecus_obscurus,
		136	Trachypithecus_phayrei,
		137	Trachypithecus_vetulus,
		138	Euoticus_elegantulus,
		139	Galago_moholi,
		140	Galago_senegalensis,
		141	Galagoides_demidoff,
		142	Galagoides_zanzibaricus,
		143	Otolemur_crassicaudatus,
		144	Otolemur_garnettii,
		145	Tarsius_bancanus,
		146	Tarsius_syrichta
	;
	TREE * UNTITLED = [&R] (((((((1:11.894902,((((((2:2.491503,9:2.491503):1.271137,12:3.76264):2.666569,((3:2.018943,6:2.018944):0.712693,13:2.731636):3.697573):1.461009,((((4:0.274278,5:0.274278):1.973633,10:2.247911):0.919265,(14:1.771358,15:1.771358):1.395818):2.820105,(7:5.588511,11:5.588511):0.39877):1.902936):1.957908,((8:7.9398,19:7.9398):0.687445,((16:1.880772,17:1.880772):1.687586,18:3.5683…
END;
