# Supplementary material for: The Independent Evolution Method Is Not a Viable Phylogenetic Comparative Method
Source: PLoS One. 2015 Dec 18;10(12):e0144147. doi: 10.1371/journal.pone.0144147 (PMC4687617; doi:10.1371/journal.pone.0144147)
Supplement: S3 File — (R) [file pone.0144147.s003.R]

# Run PIDC algorithm on a tree with tip data
# Tip data should be a vector with names corresponding to species in the tree
# Exponentially scaling data SHOULD be log transformed prior to analysis

DCalgorithm = function (tree, data) {
	
	# Load packages
	library(ape)
	
	# Reconstruct ancestral states with PIC
	states = suppressWarnings(ace(data, tree, type="continuous", method="pic"))$ace

	# Compute ancestor-descendent contrasts for each edge
	ancestors <- descendents <- dc <- sdc <- c()
	for (i in 1:nrow(tree$edge)) {
		anc = states[as.character(tree$edge[i,1])]
		ancestors[i] = anc
		if (tree$edge[i,2] > length(data)) {	# descendent is internal
			dec = states[as.character(tree$edge[i,2])]
			descendents[i] = dec
			dc[i] = dec - anc
			sdc[i] = (dec - anc)/sqrt(tree$edge.length[i])
		} else {	# descendent is terminal
			dec = data[tree$tip.label[tree$edge[i,2]]]
			descendents[i] = dec
			dc[i] = dec - anc
			sdc[i] = (dec - anc)/sqrt(tree$edge.length[i])
		}
	}
	
	# Return results
	branches = data.frame(Source=tree$edge[,1], Sink=tree$edge[,2], DC_anc=ancestors, DC_dec=descendents, DC_contrasts=dc, DC_SDcontrasts=sdc)
	return(list(AncestralStates=states, Branches=branches))
	
}
